# Supplementary material for: CaZingipain2 Acts Positively in Pepper (Capsicum annuum L.) Immunity against R. solanacearum
Source: Plants (Basel). 2024 Sep 11;13(18):2552. doi: 10.3390/plants13182552 (PMC11434725; doi:10.3390/plants13182552)
Supplement: Supplementary file 1 [file plants-13-02552-s001.zip]

Archive with 1 entries (1 files):
- plants-3184038-supplementary.xls
