# Supplementary material for: CaZingipain2 Acts Positively in Pepper (Capsicum annuum L.) Immunity against R. solanacearum
Source: Plants (Basel). 2024 Sep 11;13(18):2552. doi: 10.3390/plants13182552 (PMC11434725; doi:10.3390/plants13182552)
Supplement: Supplementary file 1 [file plants-13-02552-s001.zip › plants-3184038-supplementary.xls]

## Sheet: Supplementary Table S1
Supplementary Table S1. Oligonucleotides used in this study
Analysis	Genes	Sequences of the oligonucleotide
VIGS	CaZingipain2-VIGS-F	5'-GGGGACAAGTTTGTACAAAAAAGCAGGCTTCGCCTTCTTCACATCCATCAC-3'
	CaZingipain2-VIGS-R	5'-GGGGACCACTTTGTACAAGAAAGCTGGGTCTGGTGGTGCAATCGAGAAGT-3'
Overexpression vector construction	CaZingipain2-CDS-F	5'-GGGGACAAGTTTGTACAAAAAAGCAGGCTTCATGATATTCAAAGAAAACTT-3'
	CaZingipain2-CDS-R	5'-GGGGACCACTTTGTACAAGAAAGCTGGGTCTCATATGATTGGATAAGAAG-3'
	ATTB-F	5'-GGGGACAAGTTTGTACAAAAAAGCAGGCTTC-3'
	ATTB-R	5'-GGGGACCACTTTGTACAAGAAAGCTGGGTC-3'
Primers for qRT-PCR	CaZingipain2-RT-F	5'-GCTGTGATGGAGGTTATATGAC-3'
	CaZingipain2-RT-R	5'-GTCTGCTCTTGACTTCTG-3'
	CaNPR1-RT-F	5'-ACTTCTTCGCCGACGCCAAG-3'
	CaNPR1-RT-R	5'-GCCAACACATTCACCAGAGCATC-3'
	CaDEF1-RT-F	5'-GTGAGGAAGAAGTTTGAAAGAAAGTAC-3'
	CaDEF1-RT-R	5'-TGCACAGCACTATCATTGCATACAATTC-3'
	CaMgst3-RT-F	5'-TCCAGCTTTTCGCACTCTCT-3'
	CaMgst3-RT-R	5'-CGAGATCTCGCCACCCAATT-3'
	CaPRP1-RT-F	5'-ACCAAACTCGGATATTCCAACT-3'
	CaPRP1-RT-R	5'-GAGGAATCCTCGGAACCAAGT-3'
	CaACTIN-RT-F	5'-AGGGATGGGTCAAAAGGATGC-3'
	CaACTIN-RT-R	5'-GAGACAACACCGCCTGAATAGC-3'
	NbACTIN-RT-F	5'-TGCTGCTGTAACAAGATGGATGC-3'
	NbACTIN-RT-R	5'-GAGATGGGGACAAAGGGGATT-3'
